# Supplementary material for: Taxonomic notes on the crane fly genus Thrypticomyia Skuse (Diptera, Limoniidae) from Chinese Mainland, with description of a new species
Source: Biodivers Data J. 2025 Sep 11;13:e159998. doi: 10.3897/BDJ.13.e159998 (PMC12447082; doi:10.3897/BDJ.13.e159998)
Supplement: XML Treatment for Thrypticomyia apicalis apicalis [file BDJ.13.e159998-treatment1.xml]

<!DOCTYPE tp:taxon-treatment
  PUBLIC "-//TaxonX//DTD Taxonomic Treatment Publishing DTD v0 20100105//EN" "tax-treatment-NSO.dtd">
<tp:taxon-treatment xmlns:tp="http://www.plazi.org/taxpub"><tp:treatment-meta><mixed-citation publication-type="journal"><person-group><name><surname>Dai</surname><given-names>Liying</given-names></name><name><surname>Ma</surname><given-names>Shuo</given-names></name><name><surname>Zhao</surname><given-names>Yufei</given-names></name><name><surname>Zhang</surname><given-names>Xiao</given-names></name></person-group><article-title>Taxonomic notes on the crane fly genus <italic><tp:taxon-name><tp:taxon-name-part taxon-name-part-type="genus" reg="Thrypticomyia">Thrypticomyia</tp:taxon-name-part></tp:taxon-name></italic> Skuse (<tp:taxon-name><tp:taxon-name-part taxon-name-part-type="order">Diptera</tp:taxon-name-part></tp:taxon-name>, <tp:taxon-name><tp:taxon-name-part taxon-name-part-type="family">Limoniidae</tp:taxon-name-part></tp:taxon-name>) from Chinese Mainland, with description of a new species</article-title><source>Biodivers Data J</source><day>11</day><month>09</month><year>2025</year><volume>13</volume><pub-id pub-id-type="doi">10.3897/BDJ.13.e159998</pub-id></mixed-citation></tp:treatment-meta><tp:nomenclature><tp:taxon-name><object-id xmlns:xlink="http://www.w3.org/1999/xlink" content-type="arpha" xlink:type="simple">0F635603-C276-58FD-BBD2-967684AD158C</object-id><tp:taxon-name-part taxon-name-part-type="genus">Thrypticomyia</tp:taxon-name-part> <tp:taxon-name-part taxon-name-part-type="species">apicalis</tp:taxon-name-part> <tp:taxon-name-part taxon-name-part-type="subspecies">apicalis</tp:taxon-name-part></tp:taxon-name><tp:taxon-authority>(Wiedemann, 1828)</tp:taxon-authority><tp:nomenclature-citation-list><tp:nomenclature-citation><tp:taxon-name><tp:taxon-name-part taxon-name-part-type="genus" reg="Limnobia">Limnobia</tp:taxon-name-part> <tp:taxon-name-part taxon-name-part-type="species" reg="apicalis">apicalis</tp:taxon-name-part></tp:taxon-name><comment> Wiedemann, 1828. <xref ref-type="bibr" rid="B13049165">Wiedemann (1828)</xref>: 551. Type locality: Indonesia: Sumatra.</comment></tp:nomenclature-citation><tp:nomenclature-citation><tp:taxon-name><tp:taxon-name-part taxon-name-part-type="genus" reg="Dicranomyia">Dicranomyia</tp:taxon-name-part> (<tp:taxon-name-part taxon-name-part-type="subgenus" reg="Thrypticomyia">Thrypticomyia</tp:taxon-name-part>) <tp:taxon-name-part taxon-name-part-type="species" reg="apicalis">apicalis</tp:taxon-name-part></tp:taxon-name><comment> Wiedemann, 1828. <xref ref-type="bibr" rid="B13048617">Alexander (1927a)</xref>: 298.</comment></tp:nomenclature-citation></tp:nomenclature-citation-list></tp:nomenclature><tp:treatment-sec sec-type="materials"><title>Materials</title><list list-type="alpha-lower" list-content="occurrences"><list-item><p><bold>Type status:</bold> <named-content xmlns:xlink="http://www.w3.org/1999/xlink" content-type="dwc:typeStatus" xlink:type="simple">Other material</named-content>. <bold>Occurrence:</bold> recordedBy: <named-content xmlns:xlink="http://www.w3.org/1999/xlink" content-type="dwc:recordedBy" xlink:type="simple">Gressitt</named-content>; individualCount: <named-content xmlns:xlink="http://www.w3.org/1999/xlink" content-type="dwc:individualCount" xlink:type="simple">1</named-content>; sex: <named-content xmlns:xlink="http://www.w3.org/1999/xlink" content-type="dwc:sex" xlink:type="simple">male</named-content>; occurrenceID: <named-content xmlns:xlink="http://www.w3.org/1999/xlink" content-type="dwc:occurrenceID" xlink:type="simple">E3859565-7559-5635-B65E-609A68B23034</named-content>; <bold>Taxon:</bold> class: <named-content xmlns:xlink="http://www.w3.org/1999/xlink" content-type="dwc:class" xlink:type="simple"><tp:taxon-name><tp:taxon-name-part taxon-name-part-type="class">Insecta</tp:taxon-name-part></tp:taxon-name></named-content>; order: <named-content xmlns:xlink="http://www.w3.org/1999/xlink" content-type="dwc:order" xlink:type="simple"><tp:taxon-name><tp:taxon-name-part taxon-name-part-type="order">Diptera</tp:taxon-name-part></tp:taxon-name></named-content>; family: <named-content xmlns:xlink="http://www.w3.org/1999/xlink" content-type="dwc:family" xlink:type="simple"><tp:taxon-name><tp:taxon-name-part taxon-name-part-type="family">Limoniidae</tp:taxon-name-part></tp:taxon-name></named-content>; genus: <named-content xmlns:xlink="http://www.w3.org/1999/xlink" content-type="dwc:genus" xlink:type="simple"><tp:taxon-name><tp:taxon-name-part taxon-name-part-type="genus">Thrypticomyia</tp:taxon-name-part></tp:taxon-name></named-content>; <bold>Location:</bold> country: <named-content xmlns:xlink="http://www.w3.org/1999/xlink" content-type="dwc:country" xlink:type="simple">China</named-content>; stateProvince: <named-content xmlns:xlink="http://www.w3.org/1999/xlink" content-type="dwc:stateProvince" xlink:type="simple">Hainan</named-content>; locality: <named-content xmlns:xlink="http://www.w3.org/1999/xlink" content-type="dwc:locality" xlink:type="simple">Ta Han</named-content>; <bold>Event:</bold> year: <named-content xmlns:xlink="http://www.w3.org/1999/xlink" content-type="dwc:year" xlink:type="simple">1935</named-content>; month: <named-content xmlns:xlink="http://www.w3.org/1999/xlink" content-type="dwc:month" xlink:type="simple">7</named-content>; day: <named-content xmlns:xlink="http://www.w3.org/1999/xlink" content-type="dwc:day" xlink:type="simple">22</named-content>; <bold>Record Level:</bold> institutionCode: <named-content xmlns:xlink="http://www.w3.org/1999/xlink" content-type="dwc:institutionCode" xlink:type="simple">USNM</named-content></p></list-item><list-item><p><bold>Type status:</bold> <named-content xmlns:xlink="http://www.w3.org/1999/xlink" content-type="dwc:typeStatus" xlink:type="simple">Other material</named-content>. <bold>Occurrence:</bold> recordedBy: <named-content xmlns:xlink="http://www.w3.org/1999/xlink" content-type="dwc:recordedBy" xlink:type="simple">Lund</named-content>; individualCount: <named-content xmlns:xlink="http://www.w3.org/1999/xlink" content-type="dwc:individualCount" xlink:type="simple">1</named-content>; sex: <named-content xmlns:xlink="http://www.w3.org/1999/xlink" content-type="dwc:sex" xlink:type="simple">male</named-content>; occurrenceID: <named-content xmlns:xlink="http://www.w3.org/1999/xlink" content-type="dwc:occurrenceID" xlink:type="simple">42ECECB2-FD01-5F3A-835B-5BA9E5C23985</named-content>; <bold>Taxon:</bold> class: <named-content xmlns:xlink="http://www.w3.org/1999/xlink" content-type="dwc:class" xlink:type="simple"><tp:taxon-name><tp:taxon-name-part taxon-name-part-type="class">Insecta</tp:taxon-name-part></tp:taxon-name></named-content>; order: <named-content xmlns:xlink="http://www.w3.org/1999/xlink" content-type="dwc:order" xlink:type="simple"><tp:taxon-name><tp:taxon-name-part taxon-name-part-type="order">Diptera</tp:taxon-name-part></tp:taxon-name></named-content>; family: <named-content xmlns:xlink="http://www.w3.org/1999/xlink" content-type="dwc:family" xlink:type="simple"><tp:taxon-name><tp:taxon-name-part taxon-name-part-type="family">Limoniidae</tp:taxon-name-part></tp:taxon-name></named-content>; genus: <named-content xmlns:xlink="http://www.w3.org/1999/xlink" content-type="dwc:genus" xlink:type="simple"><tp:taxon-name><tp:taxon-name-part taxon-name-part-type="genus">Thrypticomyia</tp:taxon-name-part></tp:taxon-name></named-content>; <bold>Location:</bold> country: <named-content xmlns:xlink="http://www.w3.org/1999/xlink" content-type="dwc:country" xlink:type="simple">Sri Lanka</named-content>; stateProvince: <named-content xmlns:xlink="http://www.w3.org/1999/xlink" content-type="dwc:stateProvince" xlink:type="simple">Western</named-content>; <bold>Event:</bold> year: <named-content xmlns:xlink="http://www.w3.org/1999/xlink" content-type="dwc:year" xlink:type="simple">1942</named-content>; month: <named-content xmlns:xlink="http://www.w3.org/1999/xlink" content-type="dwc:month" xlink:type="simple">1</named-content>; day: <named-content xmlns:xlink="http://www.w3.org/1999/xlink" content-type="dwc:day" xlink:type="simple">21</named-content>; <bold>Record Level:</bold> institutionCode: <named-content xmlns:xlink="http://www.w3.org/1999/xlink" content-type="dwc:institutionCode" xlink:type="simple">USNM</named-content></p></list-item></list></tp:treatment-sec><tp:treatment-sec sec-type="Diagnosis"><title>Diagnosis</title><p>Antenna dark brown. Prescutum and presutural scutum dark brown with lateral margins paler. Pleuron pale yellow, darker near base of wing. Basitarsi of legs white with basal 1/4–2/5 dark brown, remainder of tarsi white, except terminal, pale brown ends. Wing with tip distinctly darkened. Sc ending just beyond origin of Rs; sc-r far away from base of Rs; R<sub>2</sub> long, about 2.5 times length of R<sub>2+3</sub>; R<sub>3</sub> spur slightly longer than R<sub>2+3</sub>; m-cu near 2/3 of dm; distal end of CuA slightly longer than m-cu. Gonocoxite with a ventromesal lobe at middle, the lobe about 2/3 length of gonocoxite. Inner gonostylus slightly longer than gonocoxite; rostral prolongation about 2/3 width of inner gonostylus; two spines at base of rostral prolongation straight and long, widely separated from each other, more basal one arising from a tubercle. Paramere horn-shaped and curved outwards.</p></tp:treatment-sec><tp:treatment-sec sec-type="Distribution"><title>Distribution</title><p>China (Hainan); Indonesia, Malaysia, Philippines, Sri Lanka.</p></tp:treatment-sec><tp:treatment-sec sec-type="Notes"><title>Notes</title><p>When this species was first published by <xref ref-type="bibr" rid="B13049165">Wiedemann (1828)</xref>, only a very brief description was provided. <xref ref-type="bibr" rid="B13048617">Alexander (1927a)</xref> re-described holotype of this species and provided a more detailed description with illustrations of wing and male hypopygium based on other specimens. In the same year, he added a complete illustration of the wing (<xref ref-type="bibr" rid="B13048626">Alexander 1927b</xref>). <xref ref-type="bibr" rid="B13049233">Alexander (1930)</xref> published the new subspecies <tp:taxon-name><tp:taxon-name-part taxon-name-part-type="genus" reg="Thrypticomyia"/><tp:taxon-name-part taxon-name-part-type="species" reg="apicalis"/><tp:taxon-name-part taxon-name-part-type="subspecies" reg="majuscula">majuscula</tp:taxon-name-part></tp:taxon-name> for this species, which can be easily distinguished by the larger body size (<xref ref-type="bibr" rid="B13049233">Alexander 1930</xref>).</p></tp:treatment-sec><ref-list><ref id="B13049165"><element-citation xmlns:xlink="http://www.w3.org/1999/xlink" publication-type="book" xlink:type="simple"><person-group person-group-type="author"><name name-style="western"><surname>Wiedemann</surname><given-names>C. R.W.</given-names></name></person-group><year>1828</year><source>Aussereuropäïsche zweiflügelige Insekten. Als Fortsetzung des Meigenschen Werks. Erster Theil.</source><publisher-name>Schulz</publisher-name><publisher-loc>Hamm</publisher-loc><size units="page">i-xxxii, 1-608</size><pub-id pub-id-type="doi">10.5962/bhl.title.14603</pub-id></element-citation></ref><ref id="B13048617"><element-citation xmlns:xlink="http://www.w3.org/1999/xlink" publication-type="article" xlink:type="simple"><person-group person-group-type="author"><name name-style="western"><surname>Alexander</surname><given-names>C. P.</given-names></name></person-group><year>1927</year><article-title>New or little-known <tp:taxon-name><tp:taxon-name-part taxon-name-part-type="family">Tipulidae</tp:taxon-name-part></tp:taxon-name> from the Philippines (<tp:taxon-name><tp:taxon-name-part taxon-name-part-type="order">Diptera</tp:taxon-name-part></tp:taxon-name>). Part IV.</article-title><source>Philippine Journal of Science</source><volume>33</volume><fpage>291</fpage><lpage>307</lpage></element-citation></ref><ref id="B13048626"><element-citation xmlns:xlink="http://www.w3.org/1999/xlink" publication-type="article" xlink:type="simple"><person-group person-group-type="author"><name name-style="western"><surname>Alexander</surname><given-names>C. P.</given-names></name></person-group><year>1927</year><article-title>The Oriental <tp:taxon-name><tp:taxon-name-part taxon-name-part-type="family">Tipulidae</tp:taxon-name-part></tp:taxon-name> in the collection of the Indian museum. Part I.</article-title><source>Records of the Indian Museum</source><volume>29</volume><fpage>167</fpage><lpage>214</lpage></element-citation></ref><ref id="B13049233"><element-citation xmlns:xlink="http://www.w3.org/1999/xlink" publication-type="article" xlink:type="simple"><person-group person-group-type="author"><name name-style="western"><surname>Alexander</surname><given-names>C. P.</given-names></name></person-group><year>1930</year><article-title>New or little-known <tp:taxon-name><tp:taxon-name-part taxon-name-part-type="family">Tipulidae</tp:taxon-name-part></tp:taxon-name> from eastern Asia (<tp:taxon-name><tp:taxon-name-part taxon-name-part-type="order">Diptera</tp:taxon-name-part></tp:taxon-name>). VI</article-title><source>Philippine Journal of Science</source><volume>42</volume><fpage>59</fpage><lpage>83</lpage></element-citation></ref></ref-list></tp:taxon-treatment>
