# Supplementary material for: Taxonomic notes on the crane fly genus Thrypticomyia Skuse (Diptera, Limoniidae) from Chinese Mainland, with description of a new species
Source: Biodivers Data J. 2025 Sep 11;13:e159998. doi: 10.3897/BDJ.13.e159998 (PMC12447082; doi:10.3897/BDJ.13.e159998)
Supplement: XML Treatment for Thrypticomyia unisetosa unisetosa [file BDJ.13.e159998-treatment2.xml]

<!DOCTYPE tp:taxon-treatment
  PUBLIC "-//TaxonX//DTD Taxonomic Treatment Publishing DTD v0 20100105//EN" "tax-treatment-NSO.dtd">
<tp:taxon-treatment xmlns:tp="http://www.plazi.org/taxpub"><tp:treatment-meta><mixed-citation publication-type="journal"><person-group><name><surname>Dai</surname><given-names>Liying</given-names></name><name><surname>Ma</surname><given-names>Shuo</given-names></name><name><surname>Zhao</surname><given-names>Yufei</given-names></name><name><surname>Zhang</surname><given-names>Xiao</given-names></name></person-group><article-title>Taxonomic notes on the crane fly genus <italic><tp:taxon-name><tp:taxon-name-part taxon-name-part-type="genus" reg="Thrypticomyia">Thrypticomyia</tp:taxon-name-part></tp:taxon-name></italic> Skuse (<tp:taxon-name><tp:taxon-name-part taxon-name-part-type="order">Diptera</tp:taxon-name-part></tp:taxon-name>, <tp:taxon-name><tp:taxon-name-part taxon-name-part-type="family">Limoniidae</tp:taxon-name-part></tp:taxon-name>) from Chinese Mainland, with description of a new species</article-title><source>Biodivers Data J</source><day>11</day><month>09</month><year>2025</year><volume>13</volume><pub-id pub-id-type="doi">10.3897/BDJ.13.e159998</pub-id></mixed-citation></tp:treatment-meta><tp:nomenclature><tp:taxon-name><object-id xmlns:xlink="http://www.w3.org/1999/xlink" content-type="arpha" xlink:type="simple">FAA10B8B-EB5A-5817-AAF3-ED6EC0AECA40</object-id><tp:taxon-name-part taxon-name-part-type="genus">Thrypticomyia</tp:taxon-name-part> <tp:taxon-name-part taxon-name-part-type="species">unisetosa</tp:taxon-name-part> <tp:taxon-name-part taxon-name-part-type="subspecies">unisetosa</tp:taxon-name-part></tp:taxon-name><tp:taxon-authority>(Alexander, 1929)</tp:taxon-authority><tp:nomenclature-citation-list><tp:nomenclature-citation><tp:taxon-name><tp:taxon-name-part taxon-name-part-type="genus" reg="Thrypticomyia">Thrypticomyia</tp:taxon-name-part> <tp:taxon-name-part taxon-name-part-type="species" reg="arcuata">arcuata</tp:taxon-name-part></tp:taxon-name><comment> Alexander, 1920. <xref ref-type="bibr" rid="B13049242">Alexander (1920)</xref>: 4. Type locality: Japan: Tokyo.</comment></tp:nomenclature-citation><tp:nomenclature-citation><tp:taxon-name><tp:taxon-name-part taxon-name-part-type="genus" reg="Limonia">Limonia</tp:taxon-name-part> (<tp:taxon-name-part taxon-name-part-type="subgenus" reg="Thrypticomyia">Thrypticomyia</tp:taxon-name-part>) <tp:taxon-name-part taxon-name-part-type="species" reg="unisetosa">unisetosa</tp:taxon-name-part></tp:taxon-name><comment> Alexander, 1929. <xref ref-type="bibr" rid="B13049173">Alexander (1929a)</xref>: 248.</comment></tp:nomenclature-citation><tp:nomenclature-citation><tp:taxon-name><tp:taxon-name-part taxon-name-part-type="genus" reg="Thrypticomyia">Thrypticomyia</tp:taxon-name-part> <tp:taxon-name-part taxon-name-part-type="species" reg="unisetosa">unisetosa</tp:taxon-name-part></tp:taxon-name><comment> Alexander, 1929. <xref ref-type="bibr" rid="B13048678">Savchenko and Krivolutskaya (1976)</xref>: 123.</comment></tp:nomenclature-citation><tp:nomenclature-citation><tp:taxon-name><tp:taxon-name-part taxon-name-part-type="genus" reg="Thrypticomyia">Thrypticomyia</tp:taxon-name-part> <tp:taxon-name-part taxon-name-part-type="species" reg="unisetosa">unisetosa</tp:taxon-name-part> <tp:taxon-name-part taxon-name-part-type="subspecies" reg="unisetosa">unisetosa</tp:taxon-name-part></tp:taxon-name><comment> Alexander, 1929. <xref ref-type="bibr" rid="B13048686">Podenas et al. (2017)</xref>: 275.</comment></tp:nomenclature-citation></tp:nomenclature-citation-list></tp:nomenclature><tp:treatment-sec sec-type="materials"><title>Materials</title><list list-type="alpha-lower" list-content="occurrences"><list-item><p><bold>Type status:</bold> <named-content xmlns:xlink="http://www.w3.org/1999/xlink" content-type="dwc:typeStatus" xlink:type="simple">Other material</named-content>. <bold>Occurrence:</bold> recordedBy: <named-content xmlns:xlink="http://www.w3.org/1999/xlink" content-type="dwc:recordedBy" xlink:type="simple">Xingyang Qian</named-content>; individualCount: <named-content xmlns:xlink="http://www.w3.org/1999/xlink" content-type="dwc:individualCount" xlink:type="simple">3</named-content>; sex: <named-content xmlns:xlink="http://www.w3.org/1999/xlink" content-type="dwc:sex" xlink:type="simple">2 males, 1 female</named-content>; lifeStage: <named-content xmlns:xlink="http://www.w3.org/1999/xlink" content-type="dwc:lifeStage" xlink:type="simple">adult</named-content>; occurrenceID: <named-content xmlns:xlink="http://www.w3.org/1999/xlink" content-type="dwc:occurrenceID" xlink:type="simple">C7A6676A-7D4E-50DF-93C8-CCB7F6A3EB00</named-content>; <bold>Taxon:</bold> class: <named-content xmlns:xlink="http://www.w3.org/1999/xlink" content-type="dwc:class" xlink:type="simple"><tp:taxon-name><tp:taxon-name-part taxon-name-part-type="class">Insecta</tp:taxon-name-part></tp:taxon-name></named-content>; order: <named-content xmlns:xlink="http://www.w3.org/1999/xlink" content-type="dwc:order" xlink:type="simple"><tp:taxon-name><tp:taxon-name-part taxon-name-part-type="order">Diptera</tp:taxon-name-part></tp:taxon-name></named-content>; family: <named-content xmlns:xlink="http://www.w3.org/1999/xlink" content-type="dwc:family" xlink:type="simple"><tp:taxon-name><tp:taxon-name-part taxon-name-part-type="family">Limoniidae</tp:taxon-name-part></tp:taxon-name></named-content>; genus: <named-content xmlns:xlink="http://www.w3.org/1999/xlink" content-type="dwc:genus" xlink:type="simple"><tp:taxon-name><tp:taxon-name-part taxon-name-part-type="genus">Thrypticomyia</tp:taxon-name-part></tp:taxon-name></named-content>; <bold>Location:</bold> country: <named-content xmlns:xlink="http://www.w3.org/1999/xlink" content-type="dwc:country" xlink:type="simple">China</named-content>; stateProvince: <named-content xmlns:xlink="http://www.w3.org/1999/xlink" content-type="dwc:stateProvince" xlink:type="simple">Zhejiang</named-content>; county: <named-content xmlns:xlink="http://www.w3.org/1999/xlink" content-type="dwc:county" xlink:type="simple">Suichang</named-content>; locality: <named-content xmlns:xlink="http://www.w3.org/1999/xlink" content-type="dwc:locality" xlink:type="simple">Jiulongshan National Nature Reserve, Jiulongkou Village</named-content>; <bold>Event:</bold> samplingProtocol: <named-content xmlns:xlink="http://www.w3.org/1999/xlink" content-type="dwc:samplingProtocol" xlink:type="simple">insect net</named-content>; year: <named-content xmlns:xlink="http://www.w3.org/1999/xlink" content-type="dwc:year" xlink:type="simple">2019</named-content>; month: <named-content xmlns:xlink="http://www.w3.org/1999/xlink" content-type="dwc:month" xlink:type="simple">7</named-content>; day: <named-content xmlns:xlink="http://www.w3.org/1999/xlink" content-type="dwc:day" xlink:type="simple">24</named-content>; <bold>Record Level:</bold> institutionCode: <named-content xmlns:xlink="http://www.w3.org/1999/xlink" content-type="dwc:institutionCode" xlink:type="simple">QAU</named-content></p></list-item><list-item><p><bold>Type status:</bold> <named-content xmlns:xlink="http://www.w3.org/1999/xlink" content-type="dwc:typeStatus" xlink:type="simple">Other material</named-content>. <bold>Occurrence:</bold> recordedBy: <named-content xmlns:xlink="http://www.w3.org/1999/xlink" content-type="dwc:recordedBy" xlink:type="simple">Xingyang Qian</named-content>; individualCount: <named-content xmlns:xlink="http://www.w3.org/1999/xlink" content-type="dwc:individualCount" xlink:type="simple">2</named-content>; sex: <named-content xmlns:xlink="http://www.w3.org/1999/xlink" content-type="dwc:sex" xlink:type="simple">1 male, 1 female</named-content>; lifeStage: <named-content xmlns:xlink="http://www.w3.org/1999/xlink" content-type="dwc:lifeStage" xlink:type="simple">adult</named-content>; occurrenceID: <named-content xmlns:xlink="http://www.w3.org/1999/xlink" content-type="dwc:occurrenceID" xlink:type="simple">C645A1A4-4FE2-5957-8252-C765DC2C400D</named-content>; <bold>Taxon:</bold> class: <named-content xmlns:xlink="http://www.w3.org/1999/xlink" content-type="dwc:class" xlink:type="simple"><tp:taxon-name><tp:taxon-name-part taxon-name-part-type="class">Insecta</tp:taxon-name-part></tp:taxon-name></named-content>; order: <named-content xmlns:xlink="http://www.w3.org/1999/xlink" content-type="dwc:order" xlink:type="simple"><tp:taxon-name><tp:taxon-name-part taxon-name-part-type="order">Diptera</tp:taxon-name-part></tp:taxon-name></named-content>; family: <named-content xmlns:xlink="http://www.w3.org/1999/xlink" content-type="dwc:family" xlink:type="simple"><tp:taxon-name><tp:taxon-name-part taxon-name-part-type="family">Limoniidae</tp:taxon-name-part></tp:taxon-name></named-content>; genus: <named-content xmlns:xlink="http://www.w3.org/1999/xlink" content-type="dwc:genus" xlink:type="simple"><tp:taxon-name><tp:taxon-name-part taxon-name-part-type="genus">Thrypticomyia</tp:taxon-name-part></tp:taxon-name></named-content>; <bold>Location:</bold> country: <named-content xmlns:xlink="http://www.w3.org/1999/xlink" content-type="dwc:country" xlink:type="simple">China</named-content>; stateProvince: <named-content xmlns:xlink="http://www.w3.org/1999/xlink" content-type="dwc:stateProvince" xlink:type="simple">Zhejiang</named-content>; county: <named-content xmlns:xlink="http://www.w3.org/1999/xlink" content-type="dwc:county" xlink:type="simple">Suichang</named-content>; locality: <named-content xmlns:xlink="http://www.w3.org/1999/xlink" content-type="dwc:locality" xlink:type="simple">Jiulongshan National Nature Reserve, Jiulongkou Village</named-content>; <bold>Event:</bold> samplingProtocol: <named-content xmlns:xlink="http://www.w3.org/1999/xlink" content-type="dwc:samplingProtocol" xlink:type="simple">light trap</named-content>; year: <named-content xmlns:xlink="http://www.w3.org/1999/xlink" content-type="dwc:year" xlink:type="simple">2019</named-content>; month: <named-content xmlns:xlink="http://www.w3.org/1999/xlink" content-type="dwc:month" xlink:type="simple">7</named-content>; day: <named-content xmlns:xlink="http://www.w3.org/1999/xlink" content-type="dwc:day" xlink:type="simple">24</named-content>; <bold>Record Level:</bold> institutionCode: <named-content xmlns:xlink="http://www.w3.org/1999/xlink" content-type="dwc:institutionCode" xlink:type="simple">QAU</named-content></p></list-item></list></tp:treatment-sec><tp:treatment-sec sec-type="Diagnosis"><title>Diagnosis</title><p>Antenna dark brown with scape and pedicel brown. Prescutum and presutural scutum brown with anterior margin dark brown and lateral margins paler. Pleuron pale yellow, darker near base of wing. Basitarsi of legs white with basal 1/10–1/8 black, remainder of tarsi white, except terminal, pale brown ends. Wing with tip very indistinctly darkened. Sc ending just beyond origin of Rs; sc-r far away from base of Rs; R<sub>2</sub> ranged from as long as R<sub>2+3</sub> to 2.5 times length of R<sub>2+3</sub>; R<sub>3</sub> spur ranged from slightly shorter than R<sub>2+3</sub> to twice length of R<sub>2+3</sub>; m-cu slightly beyond middle of dm; distal end of CuA nearly as long as m-cu. Gonocoxite with a ventromesal lobe at apical 1/3, the lobe slightly longer than length of gonocoxite. Inner gonostylus about 2/3–3/4 length of gonocoxite; rostral prolongation about half width of inner gonostylus, spines very small to virtually lacking. Paramere hook-shaped and curved inwards, subtip slightly inflated.</p></tp:treatment-sec><tp:treatment-sec sec-type="Distribution"><title>Distribution</title><p>China (southeast, Zhejiang, Taiwan); Russia, North Korea, South Korea, Japan.</p></tp:treatment-sec><tp:treatment-sec sec-type="Notes"><title>Notes</title><p>This species was first published as a new species by <xref ref-type="bibr" rid="B13049242">Alexander (1920)</xref> under the name <italic><tp:taxon-name><tp:taxon-name-part taxon-name-part-type="genus" reg="Thrypticomyia"/><tp:taxon-name-part taxon-name-part-type="species" reg="arcuata">arcuata</tp:taxon-name-part></tp:taxon-name></italic>, which was later replaced by the new name <italic><tp:taxon-name><tp:taxon-name-part taxon-name-part-type="genus" reg="Thrypticomyia"/><tp:taxon-name-part taxon-name-part-type="species" reg="unisetosa">unisetosa</tp:taxon-name-part></tp:taxon-name></italic> (<xref ref-type="bibr" rid="B13049173">Alexander 1929a</xref>). <xref ref-type="bibr" rid="B13048678">Savchenko and Krivolutskaya (1976)</xref> added an illustration of male hypopygium for this species. <xref ref-type="bibr" rid="B13048686">Podenas et al. (2017)</xref> provided detailed description with illustrations of antenna, wing, male hypopygium and female ovipositor. The two subspecies <tp:taxon-name><tp:taxon-name-part taxon-name-part-type="genus" reg="Thrypticomyia"/><tp:taxon-name-part taxon-name-part-type="species" reg="unisetosa"/><tp:taxon-name-part taxon-name-part-type="subspecies" reg="nigribasis">nigribasis</tp:taxon-name-part></tp:taxon-name> and <italic><tp:taxon-name><tp:taxon-name-part taxon-name-part-type="genus" reg="Thrypticomyia"/><tp:taxon-name-part taxon-name-part-type="species" reg="unisetosa"/><tp:taxon-name-part taxon-name-part-type="subspecies" reg="perelongata">perelongata</tp:taxon-name-part></tp:taxon-name></italic> of this species were published by <xref ref-type="bibr" rid="B13049251">Alexander (1958)</xref> and <xref ref-type="bibr" rid="B13048635">Alexander (1972)</xref>, respectively, with the main difference being the significantly increased black areas on the basitarsi of legs. The nominotypical subspecies can be distinguished from other subspecies by the basal 1/10–1/8 of the basitarsi being black. In <italic><tp:taxon-name><tp:taxon-name-part taxon-name-part-type="genus" reg="Thrypticomyia"/><tp:taxon-name-part taxon-name-part-type="species" reg="unisetosa"/><tp:taxon-name-part taxon-name-part-type="subspecies" reg="nigribasis">nigribasis</tp:taxon-name-part></tp:taxon-name></italic> and <italic><tp:taxon-name><tp:taxon-name-part taxon-name-part-type="genus" reg="Thrypticomyia"/><tp:taxon-name-part taxon-name-part-type="species" reg="unisetosa"/><tp:taxon-name-part taxon-name-part-type="subspecies" reg="perelongata">perelongata</tp:taxon-name-part></tp:taxon-name></italic>, the basal 1/4 or more of the basitarsi are black (<xref ref-type="bibr" rid="B13049251">Alexander 1958</xref>, <xref ref-type="bibr" rid="B13048635">Alexander 1972</xref>). <xref ref-type="bibr" rid="B13048591">Oosterbroek (2025)</xref> indicated that this species was distributed in south-eastern China, but the specific province was not given. This study provides a specific province (i.e. Zhejiang) where this species is distributed in south-eastern China.</p></tp:treatment-sec><ref-list><ref id="B13049242"><element-citation xmlns:xlink="http://www.w3.org/1999/xlink" publication-type="article" xlink:type="simple"><person-group person-group-type="author"><name name-style="western"><surname>Alexander</surname><given-names>C. P.</given-names></name></person-group><year>1920</year><article-title>New or little-known crane-flies from Japan (<tp:taxon-name><tp:taxon-name-part taxon-name-part-type="family">Tipulidae</tp:taxon-name-part></tp:taxon-name>, <tp:taxon-name><tp:taxon-name-part taxon-name-part-type="order">Diptera</tp:taxon-name-part></tp:taxon-name>).</article-title><source>Transactions of the American Entomological Society</source><volume>46</volume><fpage>1</fpage><lpage>26</lpage></element-citation></ref><ref id="B13049173"><element-citation xmlns:xlink="http://www.w3.org/1999/xlink" publication-type="article" xlink:type="simple"><person-group person-group-type="author"><name name-style="western"><surname>Alexander</surname><given-names>C. P.</given-names></name></person-group><year>1929</year><article-title>New or little-known <tp:taxon-name><tp:taxon-name-part taxon-name-part-type="family">Tipulidae</tp:taxon-name-part></tp:taxon-name> from the Philippines (<tp:taxon-name><tp:taxon-name-part taxon-name-part-type="order">Diptera</tp:taxon-name-part></tp:taxon-name>). V</article-title><source>Philippine Journal of Science</source><volume>40</volume><fpage>239</fpage><lpage>273</lpage></element-citation></ref><ref id="B13048678"><element-citation xmlns:xlink="http://www.w3.org/1999/xlink" publication-type="book" xlink:type="simple"><person-group person-group-type="author"><name name-style="western"><surname>Savchenko</surname><given-names>E. N.</given-names></name><name name-style="western"><surname>Krivolutskaya</surname><given-names>G. O.</given-names></name></person-group><year>1976</year><source><tp:taxon-name><tp:taxon-name-part taxon-name-part-type="family">Limoniidae</tp:taxon-name-part></tp:taxon-name> of the south Kuril Islands and south Sakhalin.</source><publisher-name>Academy of Sciences of the Ukrainian SSR</publisher-name><publisher-loc>Naukova Dumka, Kiev</publisher-loc><size units="page">1-160</size><comment content-type="language">Russian</comment></element-citation></ref><ref id="B13048686"><element-citation xmlns:xlink="http://www.w3.org/1999/xlink" publication-type="article" xlink:type="simple"><person-group person-group-type="author"><name name-style="western"><surname>Podenas</surname><given-names>S.</given-names></name><name name-style="western"><surname>Aukštikalniene</surname><given-names>R.</given-names></name><name name-style="western"><surname>Byun</surname><given-names>H. W.</given-names></name><name name-style="western"><surname>Klein</surname><given-names>T. A.</given-names></name><name name-style="western"><surname>Kim</surname><given-names>H. C.</given-names></name><name name-style="western"><surname>Kim</surname><given-names>T. W.</given-names></name><name name-style="western"><surname>Kang</surname><given-names>T. H.</given-names></name><name name-style="western"><surname>Seo</surname><given-names>H. Y.</given-names></name></person-group><year>2017</year><article-title><tp:taxon-name><tp:taxon-name-part taxon-name-part-type="subfamily">Limoniinae</tp:taxon-name-part></tp:taxon-name> crane flies (<tp:taxon-name><tp:taxon-name-part taxon-name-part-type="order">Diptera</tp:taxon-name-part></tp:taxon-name>: <tp:taxon-name><tp:taxon-name-part taxon-name-part-type="family">Limoniidae</tp:taxon-name-part></tp:taxon-name>) new to Korea II.</article-title><source>Journal of Species Research</source><volume>6</volume><fpage>258</fpage><lpage>279</lpage><pub-id pub-id-type="doi">10.12651/JSR.2017.6.3.258</pub-id></element-citation></ref><ref id="B13049251"><element-citation xmlns:xlink="http://www.w3.org/1999/xlink" publication-type="article" xlink:type="simple"><person-group person-group-type="author"><name name-style="western"><surname>Alexander</surname><given-names>C. P.</given-names></name></person-group><year>1958</year><article-title>New or little-known <tp:taxon-name><tp:taxon-name-part taxon-name-part-type="family">Tipulidae</tp:taxon-name-part></tp:taxon-name> from eastern Asia (<tp:taxon-name><tp:taxon-name-part taxon-name-part-type="order">Diptera</tp:taxon-name-part></tp:taxon-name>). XLV</article-title><source>Philippine Journal of Science</source><volume>86</volume><fpage>405</fpage><lpage>452</lpage></element-citation></ref><ref id="B13048635"><element-citation xmlns:xlink="http://www.w3.org/1999/xlink" publication-type="article" xlink:type="simple"><person-group person-group-type="author"><name name-style="western"><surname>Alexander</surname><given-names>C. P.</given-names></name></person-group><year>1972</year><article-title><tp:taxon-name><tp:taxon-name-part taxon-name-part-type="order">Diptera</tp:taxon-name-part></tp:taxon-name>: <tp:taxon-name><tp:taxon-name-part taxon-name-part-type="family">Tipulidae</tp:taxon-name-part></tp:taxon-name>.</article-title><source>Insects of Micronesia</source><volume>12</volume><fpage>733</fpage><lpage>863</lpage></element-citation></ref><ref id="B13048591"><element-citation xmlns:xlink="http://www.w3.org/1999/xlink" publication-type="website" xlink:type="simple"><person-group person-group-type="author"><name name-style="western"><surname>Oosterbroek</surname><given-names>P.</given-names></name></person-group><article-title>Catalogue of the craneflies of the world (Diptera, Tipuloidea: Pediciidae, Limoniidae, Cylindrotomidae, Tipulidae)</article-title><uri xlink:type="simple">http://ccw.naturalis.nl</uri><date-in-citation content-type="access-date">2025-05-18T00:51:44+00:00</date-in-citation></element-citation></ref></ref-list></tp:taxon-treatment>
