# Supplementary material for: Taxonomic notes on the crane fly genus Thrypticomyia Skuse (Diptera, Limoniidae) from Chinese Mainland, with description of a new species
Source: Biodivers Data J. 2025 Sep 11;13:e159998. doi: 10.3897/BDJ.13.e159998 (PMC12447082; doi:10.3897/BDJ.13.e159998)
Supplement: XML Treatment for Thrypticomyia sichuanensis [file BDJ.13.e159998-treatment3.xml]

<!DOCTYPE tp:taxon-treatment
  PUBLIC "-//TaxonX//DTD Taxonomic Treatment Publishing DTD v0 20100105//EN" "tax-treatment-NSO.dtd">
<tp:taxon-treatment xmlns:tp="http://www.plazi.org/taxpub"><tp:treatment-meta><mixed-citation publication-type="journal"><person-group><name><surname>Dai</surname><given-names>Liying</given-names></name><name><surname>Ma</surname><given-names>Shuo</given-names></name><name><surname>Zhao</surname><given-names>Yufei</given-names></name><name><surname>Zhang</surname><given-names>Xiao</given-names></name></person-group><article-title>Taxonomic notes on the crane fly genus <italic><tp:taxon-name><tp:taxon-name-part taxon-name-part-type="genus" reg="Thrypticomyia">Thrypticomyia</tp:taxon-name-part></tp:taxon-name></italic> Skuse (<tp:taxon-name><tp:taxon-name-part taxon-name-part-type="order">Diptera</tp:taxon-name-part></tp:taxon-name>, <tp:taxon-name><tp:taxon-name-part taxon-name-part-type="family">Limoniidae</tp:taxon-name-part></tp:taxon-name>) from Chinese Mainland, with description of a new species</article-title><source>Biodivers Data J</source><day>11</day><month>09</month><year>2025</year><volume>13</volume><pub-id pub-id-type="doi">10.3897/BDJ.13.e159998</pub-id></mixed-citation></tp:treatment-meta><tp:nomenclature><tp:taxon-name><object-id xmlns:xlink="http://www.w3.org/1999/xlink" content-type="arpha" xlink:type="simple">784BF65F-3485-5897-BC78-AB95BF4F0901</object-id><tp:taxon-name-part taxon-name-part-type="genus">Thrypticomyia</tp:taxon-name-part> <tp:taxon-name-part taxon-name-part-type="species">sichuanensis</tp:taxon-name-part><object-id xmlns:xlink="http://www.w3.org/1999/xlink" content-type="zoobank" xlink:type="simple" object-id-type="ZooBank">4C6FFEEA-A1D5-44B4-8210-6B6CE48EA7A5</object-id></tp:taxon-name><tp:taxon-authority>Dai &amp; Zhang</tp:taxon-authority><tp:taxon-status xmlns:xlink="http://www.w3.org/1999/xlink" xlink:type="simple">sp. nov.</tp:taxon-status></tp:nomenclature><tp:treatment-sec sec-type="materials"><title>Materials</title><list list-type="alpha-lower" list-content="occurrences"><list-item><p><bold>Type status:</bold> <named-content xmlns:xlink="http://www.w3.org/1999/xlink" content-type="dwc:typeStatus" xlink:type="simple">Holotype</named-content>. <bold>Occurrence:</bold> recordedBy: <named-content xmlns:xlink="http://www.w3.org/1999/xlink" content-type="dwc:recordedBy" xlink:type="simple">Liang Wang</named-content>; individualCount: <named-content xmlns:xlink="http://www.w3.org/1999/xlink" content-type="dwc:individualCount" xlink:type="simple">1</named-content>; sex: <named-content xmlns:xlink="http://www.w3.org/1999/xlink" content-type="dwc:sex" xlink:type="simple">male</named-content>; occurrenceID: <named-content xmlns:xlink="http://www.w3.org/1999/xlink" content-type="dwc:occurrenceID" xlink:type="simple">136E473D-3C3F-5036-A2D8-5647A0158C51</named-content>; <bold>Taxon:</bold> class: <named-content xmlns:xlink="http://www.w3.org/1999/xlink" content-type="dwc:class" xlink:type="simple"><tp:taxon-name><tp:taxon-name-part taxon-name-part-type="class">Insecta</tp:taxon-name-part></tp:taxon-name></named-content>; order: <named-content xmlns:xlink="http://www.w3.org/1999/xlink" content-type="dwc:order" xlink:type="simple"><tp:taxon-name><tp:taxon-name-part taxon-name-part-type="order">Diptera</tp:taxon-name-part></tp:taxon-name></named-content>; family: <named-content xmlns:xlink="http://www.w3.org/1999/xlink" content-type="dwc:family" xlink:type="simple"><tp:taxon-name><tp:taxon-name-part taxon-name-part-type="family">Limoniidae</tp:taxon-name-part></tp:taxon-name></named-content>; genus: <named-content xmlns:xlink="http://www.w3.org/1999/xlink" content-type="dwc:genus" xlink:type="simple"><tp:taxon-name><tp:taxon-name-part taxon-name-part-type="genus">Thrypticomyia </tp:taxon-name-part></tp:taxon-name></named-content>; <bold>Location:</bold> country: <named-content xmlns:xlink="http://www.w3.org/1999/xlink" content-type="dwc:country" xlink:type="simple">China</named-content>; stateProvince: <named-content xmlns:xlink="http://www.w3.org/1999/xlink" content-type="dwc:stateProvince" xlink:type="simple">Sichuan</named-content>; county: <named-content xmlns:xlink="http://www.w3.org/1999/xlink" content-type="dwc:county" xlink:type="simple">Yanyuan</named-content>; locality: <named-content xmlns:xlink="http://www.w3.org/1999/xlink" content-type="dwc:locality" xlink:type="simple">Lugu Lake, Dujia Village</named-content>; verbatimElevation: <named-content xmlns:xlink="http://www.w3.org/1999/xlink" content-type="dwc:verbatimElevation" xlink:type="simple">2700 m</named-content>; <bold>Event:</bold> samplingProtocol: <named-content xmlns:xlink="http://www.w3.org/1999/xlink" content-type="dwc:samplingProtocol" xlink:type="simple">insect net</named-content>; year: <named-content xmlns:xlink="http://www.w3.org/1999/xlink" content-type="dwc:year" xlink:type="simple">2019</named-content>; month: <named-content xmlns:xlink="http://www.w3.org/1999/xlink" content-type="dwc:month" xlink:type="simple">7</named-content>; day: <named-content xmlns:xlink="http://www.w3.org/1999/xlink" content-type="dwc:day" xlink:type="simple">20</named-content>; <bold>Record Level:</bold> institutionCode: <named-content xmlns:xlink="http://www.w3.org/1999/xlink" content-type="dwc:institutionCode" xlink:type="simple">QAU</named-content></p></list-item><list-item><p><bold>Type status:</bold> <named-content xmlns:xlink="http://www.w3.org/1999/xlink" content-type="dwc:typeStatus" xlink:type="simple">Paratype</named-content>. <bold>Occurrence:</bold> recordedBy: <named-content xmlns:xlink="http://www.w3.org/1999/xlink" content-type="dwc:recordedBy" xlink:type="simple">Liang Wang</named-content>; individualCount: <named-content xmlns:xlink="http://www.w3.org/1999/xlink" content-type="dwc:individualCount" xlink:type="simple">4</named-content>; sex: <named-content xmlns:xlink="http://www.w3.org/1999/xlink" content-type="dwc:sex" xlink:type="simple">male</named-content>; occurrenceID: <named-content xmlns:xlink="http://www.w3.org/1999/xlink" content-type="dwc:occurrenceID" xlink:type="simple">F0207CFA-EEFB-5498-B372-6CB0CED33D6C</named-content>; <bold>Taxon:</bold> class: <named-content xmlns:xlink="http://www.w3.org/1999/xlink" content-type="dwc:class" xlink:type="simple"><tp:taxon-name><tp:taxon-name-part taxon-name-part-type="class">Insecta</tp:taxon-name-part></tp:taxon-name></named-content>; order: <named-content xmlns:xlink="http://www.w3.org/1999/xlink" content-type="dwc:order" xlink:type="simple"><tp:taxon-name><tp:taxon-name-part taxon-name-part-type="order">Diptera</tp:taxon-name-part></tp:taxon-name></named-content>; family: <named-content xmlns:xlink="http://www.w3.org/1999/xlink" content-type="dwc:family" xlink:type="simple"><tp:taxon-name><tp:taxon-name-part taxon-name-part-type="family">Limoniidae</tp:taxon-name-part></tp:taxon-name></named-content>; genus: <named-content xmlns:xlink="http://www.w3.org/1999/xlink" content-type="dwc:genus" xlink:type="simple"><tp:taxon-name><tp:taxon-name-part taxon-name-part-type="genus">Thrypticomyia </tp:taxon-name-part></tp:taxon-name></named-content>; <bold>Location:</bold> country: <named-content xmlns:xlink="http://www.w3.org/1999/xlink" content-type="dwc:country" xlink:type="simple">China</named-content>; stateProvince: <named-content xmlns:xlink="http://www.w3.org/1999/xlink" content-type="dwc:stateProvince" xlink:type="simple">Sichuan</named-content>; county: <named-content xmlns:xlink="http://www.w3.org/1999/xlink" content-type="dwc:county" xlink:type="simple">Yanyuan</named-content>; locality: <named-content xmlns:xlink="http://www.w3.org/1999/xlink" content-type="dwc:locality" xlink:type="simple">Lugu Lake, Dujia Village</named-content>; verbatimElevation: <named-content xmlns:xlink="http://www.w3.org/1999/xlink" content-type="dwc:verbatimElevation" xlink:type="simple">2700 m</named-content>; <bold>Event:</bold> samplingProtocol: <named-content xmlns:xlink="http://www.w3.org/1999/xlink" content-type="dwc:samplingProtocol" xlink:type="simple">insect net</named-content>; year: <named-content xmlns:xlink="http://www.w3.org/1999/xlink" content-type="dwc:year" xlink:type="simple">2019</named-content>; month: <named-content xmlns:xlink="http://www.w3.org/1999/xlink" content-type="dwc:month" xlink:type="simple">7</named-content>; day: <named-content xmlns:xlink="http://www.w3.org/1999/xlink" content-type="dwc:day" xlink:type="simple">20</named-content>; <bold>Record Level:</bold> institutionCode: <named-content xmlns:xlink="http://www.w3.org/1999/xlink" content-type="dwc:institutionCode" xlink:type="simple">QAU</named-content></p></list-item><list-item><p><bold>Type status:</bold> <named-content xmlns:xlink="http://www.w3.org/1999/xlink" content-type="dwc:typeStatus" xlink:type="simple">Paratype</named-content>. <bold>Occurrence:</bold> recordedBy: <named-content xmlns:xlink="http://www.w3.org/1999/xlink" content-type="dwc:recordedBy" xlink:type="simple">Liang Wang</named-content>; individualCount: <named-content xmlns:xlink="http://www.w3.org/1999/xlink" content-type="dwc:individualCount" xlink:type="simple">2</named-content>; sex: <named-content xmlns:xlink="http://www.w3.org/1999/xlink" content-type="dwc:sex" xlink:type="simple">male</named-content>; occurrenceID: <named-content xmlns:xlink="http://www.w3.org/1999/xlink" content-type="dwc:occurrenceID" xlink:type="simple">AB0179DB-09BB-5410-89E1-535FE83D5699</named-content>; <bold>Taxon:</bold> class: <named-content xmlns:xlink="http://www.w3.org/1999/xlink" content-type="dwc:class" xlink:type="simple"><tp:taxon-name><tp:taxon-name-part taxon-name-part-type="class">Insecta</tp:taxon-name-part></tp:taxon-name></named-content>; order: <named-content xmlns:xlink="http://www.w3.org/1999/xlink" content-type="dwc:order" xlink:type="simple"><tp:taxon-name><tp:taxon-name-part taxon-name-part-type="order">Diptera</tp:taxon-name-part></tp:taxon-name></named-content>; family: <named-content xmlns:xlink="http://www.w3.org/1999/xlink" content-type="dwc:family" xlink:type="simple"><tp:taxon-name><tp:taxon-name-part taxon-name-part-type="family">Limoniidae</tp:taxon-name-part></tp:taxon-name></named-content>; genus: <named-content xmlns:xlink="http://www.w3.org/1999/xlink" content-type="dwc:genus" xlink:type="simple"><tp:taxon-name><tp:taxon-name-part taxon-name-part-type="genus">Thrypticomyia </tp:taxon-name-part></tp:taxon-name></named-content>; <bold>Location:</bold> country: <named-content xmlns:xlink="http://www.w3.org/1999/xlink" content-type="dwc:country" xlink:type="simple">China</named-content>; stateProvince: <named-content xmlns:xlink="http://www.w3.org/1999/xlink" content-type="dwc:stateProvince" xlink:type="simple">Sichuan</named-content>; county: <named-content xmlns:xlink="http://www.w3.org/1999/xlink" content-type="dwc:county" xlink:type="simple">Muli</named-content>; locality: <named-content xmlns:xlink="http://www.w3.org/1999/xlink" content-type="dwc:locality" xlink:type="simple">Liziping</named-content>; verbatimElevation: <named-content xmlns:xlink="http://www.w3.org/1999/xlink" content-type="dwc:verbatimElevation" xlink:type="simple">2370 m</named-content>; <bold>Event:</bold> samplingProtocol: <named-content xmlns:xlink="http://www.w3.org/1999/xlink" content-type="dwc:samplingProtocol" xlink:type="simple">insect net</named-content>; year: <named-content xmlns:xlink="http://www.w3.org/1999/xlink" content-type="dwc:year" xlink:type="simple">2019</named-content>; month: <named-content xmlns:xlink="http://www.w3.org/1999/xlink" content-type="dwc:month" xlink:type="simple">7</named-content>; day: <named-content xmlns:xlink="http://www.w3.org/1999/xlink" content-type="dwc:day" xlink:type="simple">26</named-content>; <bold>Record Level:</bold> institutionCode: <named-content xmlns:xlink="http://www.w3.org/1999/xlink" content-type="dwc:institutionCode" xlink:type="simple">QAU</named-content></p></list-item></list></tp:treatment-sec><tp:treatment-sec sec-type="Description"><title>Description</title><p><bold>Diagnosis.</bold> Antenna dark brown. Prescutum and presutural scutum brown with anterior margin dark brown, posterior half with two narrow pale lines. Pleuron pale yellow, darker near base of wing. Basitarsi of legs white with basal 1/12–1/10 black, remainder of tarsi white, except terminal, pale brown ends. Wing with Sc ending beyond origin of Rs and opposite about 1/6 of Rs; sc-r at base of Rs; R<sub>2</sub> very short, about 1/4 length of R<sub>2+3</sub>; R<sub>3</sub> spur slightly longer than R<sub>2+3</sub>; m-cu slightly beyond middle of dm; distal end of CuA nearly as long as m-cu. Gonocoxite with a ventromesal lobe at the middle, the lobe slightly longer than half length of gonocoxite. Inner gonostylus about or slightly longer than gonocoxite; rostral prolongation about half width of inner gonostylus, basally bearing two spines. Paramere hook-shaped and curved inwards.</p><p><bold>Male</bold>. Body length 5.0–6.0 mm, wing length 6.5–8.0 mm, halter length 1.2–1.5 mm.</p><p>Head (Fig. <xref ref-type="fig" rid="F13049271">1</xref>A, B). Dark brown. Setae on head brownish-black. Antenna dark brown throughout. Scape cylindrical, two times as long as wide. Pedicel oval. Flagellomeres long-oval, each with an apical stalk and a single long dark brown bristle. Rostrum pale yellow with dark brown setae. Palpus greyish-brown with dark brown setae.</p><p>Thorax (Fig. <xref ref-type="fig" rid="F13049271">1</xref>A, C). Pronotum dark brown. Prescutum and presutural scutum brown with anterior margin dark brown, posterior half with two narrow pale lines. Postsutural scutum brown with middle area pale, each lobe with a pale spot. Scutellum greyish-yellow with posterior margin pale brown. Mediotergite pale brown with posterior margin brown, both sides of base pale. Pleuron (Fig. <xref ref-type="fig" rid="F13049271">1</xref>A) pale yellow, darker near base of wing. Setae on thorax dark brown. Coxae greyish-yellow; trochanters white; femora brown to dark brown; tibiae black; basitarsi white with basal 1/12–1/10 black, remainder of tarsi white, except terminal ends pale brown. Setae on legs dark brown. Wing (Fig. <xref ref-type="fig" rid="F13049271">1</xref>D) pale brown; stigma long-oval, brown. Vein brown. Venation: Sc ending beyond origin of Rs and opposite about 1/6 of Rs; sc-r at base of Rs; Rs long, about 4/5 of total length of R<sub>2+3+4</sub> and R<sub>4</sub>; R<sub>2</sub> very short, about 1/4 length of R<sub>2+3</sub>; R<sub>3</sub> spur slightly longer than R<sub>2+3</sub>; m-cu slightly beyond middle of dm; distal end of CuA nearly as long as m-cu. Halter brownish-black with basal 3/5 of stem pale yellow.</p><p>Abdomen (Fig. <xref ref-type="fig" rid="F13049271">1</xref>A). Tergites 1–8 brownish-yellow to pale brown, sternites 1–8 white. Segment 9 brown. Setae on abdomen dark brown.</p><p>Hypopygium (Fig. <xref ref-type="fig" rid="F13049275">2</xref>). Pale brown to brown. Tergite 9 (Fig. <xref ref-type="fig" rid="F13049275">2</xref>A, C) transverse, posterior margin with a shallow emargination, divided into two lobes, each with about 15–18 long, dark brown setae. Gonocoxite (Fig. <xref ref-type="fig" rid="F13049275">2</xref>A, B) cylindrical with short, dark brown setae, middle with a ventromesal lobe; the lobe of moderate length, slightly longer than half length of gonocoxite, inner edge with dense long dark brown setae. Outer gonostylus (Fig. <xref ref-type="fig" rid="F13049275">2</xref>A) curved, with tip acute. Inner gonostylus (Fig. <xref ref-type="fig" rid="F13049275">2</xref>A, B) large and fleshy, about or slightly longer than gonocoxite; rostral prolongation long and curved, about half width of inner gonostylus; base broad, provided with two straight spines (Fig. <xref ref-type="fig" rid="F13049275">2</xref>D). Paramere (Fig. <xref ref-type="fig" rid="F13049275">2</xref>E-G) slightly sclerotised, hook-shaped and curved inwards; a membranous structure connecting inner sides of two parameres and base of aedeagus (Fig. <xref ref-type="fig" rid="F13049275">2</xref>E, G). Aedeagus (Fig. <xref ref-type="fig" rid="F13049275">2</xref>E-G) long, widened at base, each side of apex with a short transparent spine.</p></tp:treatment-sec><tp:treatment-sec sec-type="Etymology"><title>Etymology</title><p>The specific epithet "<italic><tp:taxon-name><tp:taxon-name-part taxon-name-part-type="genus" reg="Thrypticomyia"/><tp:taxon-name-part taxon-name-part-type="species" reg="sichuanensis">sichuanensis</tp:taxon-name-part></tp:taxon-name></italic>" (adjective) refers to the type locality Sichuan.</p></tp:treatment-sec><tp:treatment-sec sec-type="Distribution"><title>Distribution</title><p>China (Sichuan).</p></tp:treatment-sec><tp:treatment-sec sec-type="Notes"><title>Notes</title><p>From two others <italic><tp:taxon-name><tp:taxon-name-part taxon-name-part-type="genus" reg="Thrypticomyia">Thrypticomyia</tp:taxon-name-part></tp:taxon-name></italic> species known in Chinese Mainland, <italic><tp:taxon-name><tp:taxon-name-part taxon-name-part-type="genus" reg="Thrypticomyia">T.</tp:taxon-name-part> <tp:taxon-name-part taxon-name-part-type="species" reg="sichuanensis">sichuanensis</tp:taxon-name-part></tp:taxon-name></italic> sp. nov. can be easily distinguished by the wing having no darkened tip, while in <italic><tp:taxon-name><tp:taxon-name-part taxon-name-part-type="genus" reg="Thrypticomyia">T.</tp:taxon-name-part> <tp:taxon-name-part taxon-name-part-type="species" reg="apicalis">apicalis</tp:taxon-name-part> <tp:taxon-name-part taxon-name-part-type="subspecies" reg="apicalis">apicalis</tp:taxon-name-part></tp:taxon-name></italic> (Wiedemann, 1828) and <italic><tp:taxon-name><tp:taxon-name-part taxon-name-part-type="genus" reg="Thrypticomyia">T.</tp:taxon-name-part> <tp:taxon-name-part taxon-name-part-type="species" reg="unisetosa">unisetosa</tp:taxon-name-part> <tp:taxon-name-part taxon-name-part-type="subspecies" reg="unisetosa">unisetosa</tp:taxon-name-part></tp:taxon-name></italic> (Alexander, 1929), the tip of the wing is more or less darkened. The new species can be further distinguished by the inner gonostylus bearing two spines on the rostral prolongation. The two known species, <italic><tp:taxon-name><tp:taxon-name-part taxon-name-part-type="genus" reg="Thrypticomyia">T.</tp:taxon-name-part> <tp:taxon-name-part taxon-name-part-type="species" reg="apicalis">apicalis</tp:taxon-name-part> <tp:taxon-name-part taxon-name-part-type="subspecies" reg="apicalis">apicalis</tp:taxon-name-part></tp:taxon-name></italic> (Wiedemann, 1828) and <italic><tp:taxon-name><tp:taxon-name-part taxon-name-part-type="genus" reg="Thrypticomyia">T.</tp:taxon-name-part> <tp:taxon-name-part taxon-name-part-type="species" reg="unisetosa">unisetosa</tp:taxon-name-part> <tp:taxon-name-part taxon-name-part-type="subspecies" reg="unisetosa">unisetosa</tp:taxon-name-part></tp:taxon-name></italic> (Alexander, 1929), can be easily distinguished by the length of the ventromesal lobe on the gonocoxite of male hypopygium.</p><p>The new species <italic><tp:taxon-name><tp:taxon-name-part taxon-name-part-type="genus" reg="Thrypticomyia">T.</tp:taxon-name-part> <tp:taxon-name-part taxon-name-part-type="species" reg="sichuanensis">sichuanensis</tp:taxon-name-part></tp:taxon-name></italic> sp. nov. is similar to <italic><tp:taxon-name><tp:taxon-name-part taxon-name-part-type="genus" reg="Thrypticomyia">T.</tp:taxon-name-part> <tp:taxon-name-part taxon-name-part-type="species" reg="octosetosa">octosetosa</tp:taxon-name-part></tp:taxon-name></italic> (Alexander, 1931) from Philippines in having similar black areas on the basitarsi of legs, but it can be distinguished by the wing with Sc ending beyond the origin of Rs and opposite about 1/6 of Rs (Fig. <xref ref-type="fig" rid="F13049271">1</xref>D) and the tergite 9 with a shallow emargination at posterior margin and 15–18 long setae on each lobe (Fig. <xref ref-type="fig" rid="F13049275">2</xref>A, C). In <italic><tp:taxon-name><tp:taxon-name-part taxon-name-part-type="genus" reg="Thrypticomyia">T.</tp:taxon-name-part> <tp:taxon-name-part taxon-name-part-type="species" reg="octosetosa">octosetosa</tp:taxon-name-part></tp:taxon-name></italic> (Alexander, 1931), the vein Sc ends before the origin of Rs and the tergite 9 has a deep notch at the posterior margin and four powerful setae on each lobe (<xref ref-type="bibr" rid="B13049260">Alexander 1931</xref>).</p></tp:treatment-sec><tp:treatment-sec><!--Section generated to contain objects referenced in tp:taxon-treatment.--><fig id="F13049271" position="float" orientation="portrait"><object-id xmlns:xlink="http://www.w3.org/1999/xlink" content-type="arpha" xlink:type="simple">0EABD76E-F771-5AE0-BE83-1D140AC9B8B1</object-id><object-id xmlns:xlink="http://www.w3.org/1999/xlink" content-type="doi" xlink:type="simple">10.3897/BDJ.13.e159998.figure2</object-id><label>Figure 1.</label><caption><p><italic><tp:taxon-name><tp:taxon-name-part taxon-name-part-type="genus" reg="Thrypticomyia">Thrypticomyia</tp:taxon-name-part> <tp:taxon-name-part taxon-name-part-type="species" reg="sichuanensis">sichuanensis</tp:taxon-name-part></tp:taxon-name></italic> sp. nov. <bold>A</bold> habitus of male, lateral view; <bold>B</bold> head, lateral view; <bold>C</bold> thorax, dorsal view; <bold>D</bold> wing.</p></caption><graphic xmlns:xlink="http://www.w3.org/1999/xlink" xlink:href="bdj-13-e159998-g001.jpg" position="float" id="oo_1378180.jpg" orientation="portrait" xlink:type="simple"><uri content-type="original_file" xlink:type="simple">https://binary.pensoft.net/fig/1378180</uri></graphic></fig><fig id="F13049275" position="float" orientation="portrait"><object-id xmlns:xlink="http://www.w3.org/1999/xlink" content-type="arpha" xlink:type="simple">7B523C6A-2352-52A9-93A4-2B148DFBA53B</object-id><object-id xmlns:xlink="http://www.w3.org/1999/xlink" content-type="doi" xlink:type="simple">10.3897/BDJ.13.e159998.figure2</object-id><label>Figure 2.</label><caption><p><italic><tp:taxon-name><tp:taxon-name-part taxon-name-part-type="genus" reg="Thrypticomyia">Thrypticomyia</tp:taxon-name-part> <tp:taxon-name-part taxon-name-part-type="species" reg="sichuanensis">sichuanensis</tp:taxon-name-part></tp:taxon-name></italic> sp. nov. <bold>A</bold> male hypopygium, dorsal view; <bold>B</bold> male hypopygium, ventral view; <bold>C</bold> tergite 9, dorsal view; <bold>D</bold> rostral prolongation of inner gonostylus, dorsal view; <bold>E</bold> aedeagal complex, dorsal view; <bold>F</bold> aedeagal complex, lateral view; <bold>G</bold> aedeagal complex, ventral view.</p></caption><graphic xmlns:xlink="http://www.w3.org/1999/xlink" xlink:href="bdj-13-e159998-g002.jpg" position="float" id="oo_1378182.jpg" orientation="portrait" xlink:type="simple"><uri content-type="original_file" xlink:type="simple">https://binary.pensoft.net/fig/1378182</uri></graphic></fig></tp:treatment-sec><ref-list><ref id="B13049260"><element-citation xmlns:xlink="http://www.w3.org/1999/xlink" publication-type="article" xlink:type="simple"><person-group person-group-type="author"><name name-style="western"><surname>Alexander</surname><given-names>C. P.</given-names></name></person-group><year>1931</year><article-title>New or little-known <tp:taxon-name><tp:taxon-name-part taxon-name-part-type="family">Tipulidae</tp:taxon-name-part></tp:taxon-name> from the Philippines (<tp:taxon-name><tp:taxon-name-part taxon-name-part-type="order">Diptera</tp:taxon-name-part></tp:taxon-name>). VIII</article-title><source>Philippine Journal of Science</source><volume>45</volume><fpage>263</fpage><lpage>296</lpage></element-citation></ref></ref-list></tp:taxon-treatment>
